# Supplementary material for: A New Basal Hadrosauroid Dinosaur from the Lower Cretaceous Khok Kruat Formation in Nakhon Ratchasima Province, Northeastern Thailand
Source: PLoS One. 2015 Dec 30;10(12):e0145904. doi: 10.1371/journal.pone.0145904 (PMC4696827; doi:10.1371/journal.pone.0145904)
Supplement: S1 File — (TNT) [file pone.0145904.s001.tnt]

xread
105 28
Lesothosaurusdiagnosticus	000000001000000000000000000000000000000000000000000000000000000000000000000000000000000000000000000000000
Hypsilophodonfoxii	1000000001000101010000?0101120000000?00000000000000000101000011111010000010000000000000000001000010000000
Rhabdodontids	100100000101010101000?11?1112?00?10?100001120010000100111111011111111001?10010?????????1001111111000010?0
Tenontosaurs	110001000101010101??0?10111120100110111011000010000000101111011111011001110011000000001000302100210101000
Dryosaurids	01010101110010?010000000000011000100001010100000000000101111012211020000000000?0000?00?000102011120002010
Camptosaurusdispar	01011101110000?0?0001000000??1000110001111100010000000111112012211120001101010110100101000102011120001000
Mantellisaurusatherfieldensis	011111021200101010011000000011000112011111111111110100111212112211121111101111121110111101103102120113111
Iguanodonbernissartensis	011111021200101010011000000011100112011111111111110100111212112211121111101111121110111112103111120113111
Ouranosaurusnigeriensis	02111111120000102011100000001100011101111211212001000011121211221112111210111112111011100111411112?1131??
Altirhinuskurzanovi	0111110113100010200110000000110001110?1?1111121111000121121211221112?????0111112?11011100111310102?11???1
Eolambiacaroljonesa	?111110???????102011100000001?00?11?01?1??1?102101000121121211231122??11??111113?11011?101113?111211131?1
Jinzhousaurusyangi	0111110213101010?0001?000000110?01220?1?11111110?10000?112?20122111211?1101111121110111?01112?0112?1131??
Hypselospinusfittoni	????????????????????????????????????????????111001???0?1121211221112?1131?111112111011?0011031111201131?1
Bariliumdawsoni	??????????????????????????????????????????????1111???0?1121211221112?1?11?11111211101??101013111?201131?1
Equijubusnormani	0111110113101010?0001?0100001110?111011?11111111?1010121121211221112111??0?1??????1????0011??11??????????
Probactrosaurusgobiensis	011111011?1?1010?00?1001?00?1?00?11?011?1111121111010121121211231122?111?0122213?12011?001113111120113121
Bactrosaurusjohnsoni	011111011310?01020111100000?21001111011112111112121111222222122322221111?01222?422212??003123111121223122
Tethyshadrosinsularis	01111102131010?0?0100?0100022?0001110?1?11111111111111??2222?2232?2311?11012222422212?100422311202?2??121
Parasaurolophuswalkeri	0111110213100010202211000002210112222111121?2212121112222323123422231121102222242221211014224111121224122
Saurolophusosborni	0311111213101010202211010002211112222111121?2012121112222323123422231121102222242221211014224102021224122
Edmontosaurusregalis	0311111213100010202211010002211111102111121?2012121012222323123422231121102222242221211014224102021224122
Telmatosaurustranssylvanicus	?111110??31?1??0??011????0022?10?112011???1??011121102222323211322221111??2?2?????????????????????12141??
Bolongyixianensis	011111021?101010?00???0?????????0???0?11111?11?001???0211212112211121??1?01?1112111111110322??1112?11?1?1
Proavaldearinnoensis	?111110??200????20?0????000?2?10?11??11?1011111111???021121211221112???????????????????1031121????01141??
Gilmoreosaurusmongoliensis	?1??1????31?1??02012110??0022?10????0???11?1111??2????22221322142?12?121??2?22?42?1????0132231111212231?1
Batyrosaurusrozhdestvenskyi	???????????0?????00110???00?1?0??11??1?11111?010010100?1121211221012??1????2???????011???????????????????
Levnesoviatransoxiana	0???????????????1?12?1??????2?000110?11112111111011????1222212221112?1?1?????2???????????1??3????????3??2
Sirinthornakhoratensis	01111????31???1020011000??001??0?11101101111101111010011221211221112?????????????????????????????????????
;

ccode	 +  0.104 *;


proc /;
comments 0
;
